# Supplementary material for: New frontiers in radiologic interpretation: evaluating the effectiveness of large language models in pneumothorax diagnosis
Source: PLoS One. 2025 Sep 12;20(9):e0331962. doi: 10.1371/journal.pone.0331962 (PMC12431401; doi:10.1371/journal.pone.0331962)
Supplement: S1 File — (XLSX) [file pone.0331962.s001.xlsx]

## Sheet: Sayfa1
NO	yas	BOYUT	ChatGPT_1	ChatGPT_2	ChatGPT_3	Katı doğruluk (Overall accuracy)	Genel doğruluk (Strict accuracy)	İdeal doğruluk (Ideal accuracy)	Gemini_1	Gemini_2	Gemini_3	Katı doğruluk (Overall accuracy)	Genel doğruluk (Strict accuracy)	İdeal doğruluk (Ideal accuracy)	Claude_1	Claude_2	Claude_3	Katı doğruluk (Overall accuracy)	Genel doğruluk (Strict accuracy)	İdeal doğruluk (Ideal accuracy)
1	1	1	0	1	0	0	0	1	1	1	0	0	1	1	1	0	1	0	1	1
2	1	1	1	1	1	1	1	1	1	1	1	1	1	1	1	1	1	1	1	1
3	1	1	1	0	0	0	0	1	1	1	0	0	1	1	1	1	1	1	1	1
4	1	1	0	1	1	0	1	1	0	1	1	0	1	1	0	1	1	0	1	1
5	1	1	1	1	1	1	1	1	0	1	1	0	1	1	1	1	1	1	1	1
6	1	1	1	0	0	0	0	1	0	0	0	0	0	0	0	1	1	0	1	1
7	1	1	0	0	0	0	0	0	0	1	1	0	1	1	0	1	1	0	1	1
8	1	1	1	1	1	1	1	1	0	1	1	0	1	1	1	1	1	1	1	1
9	1	1	0	1	1	0	1	1	1	1	1	1	1	1	1	1	1	1	1	1
10	1	1	1	0	0	0	0	1	1	1	1	1	1	1	0	1	0	0	0	1
11	1	1	1	1	1	1	1	1	1	1	1	1	1	1	1	1	1	1	1	1
12	1	1	1	0	1	0	1	1	1	1	1	1	1	1	1	1	1	1	1	1
13	1	1	0	1	0	0	0	1	0	0	0	0	0	0	0	1	0	0	0	1
14	1	1	1	1	1	1	1	1	1	1	1	1	1	1	1	1	1	1	1	1
15	1	1	0	1	0	0	0	1	0	0	0	0	0	0	0	0	0	0	0	0
16	1	1	1	1	1	1	1	1	1	0	1	0	1	1	0	0	0	0	0	0
17	1	1	1	1	1	1	1	1	1	1	1	1	1	1	1	1	1	1	1	1
18	1	1	0	1	1	0	1	1	1	1	1	1	1	1	1	1	1	1	1	1
19	1	1	0	1	1	0	1	1	0	1	1	0	1	1	0	0	0	0	0	0
20	1	1	1	1	1	1	1	1	0	0	0	0	0	0	1	0	1	0	1	1
21	1	1	1	1	1	1	1	1	1	1	1	1	1	1	1	1	1	1	1	1
22	1	1	1	1	1	1	1	1	0	1	1	0	1	1	1	1	1	1	1	1
23	1	1	0	1	1	0	1	1	0	1	1	0	1	1	1	1	1	1	1	1
24	1	1	1	1	1	1	1	1	0	0	1	0	0	1	1	1	1	1	1	1
25	1	1	1	1	1	1	1	1	1	1	1	1	1	1	1	1	1	1	1	1
26	1	1	0	1	1	0	1	1	0	1	1	0	1	1	1	1	1	1	1	1
27	1	1	1	1	1	1	1	1	0	1	0	0	0	1	1	1	1	1	1	1
28	1	1	1	1	1	1	1	1	1	1	1	1	1	1	1	1	1	1	1	1
29	1	1	1	1	1	1	1	1	0	0	0	0	0	0	1	0	0	0	0	1
30	1	1	0	1	1	0	1	1	1	1	1	1	1	1	1	0	0	0	0	1
31	1	1	1	1	1	1	1	1	1	1	1	1	1	1	1	1	1	1	1	1
32	1	1	1	1	1	1	1	1	0	0	0	0	0	0	1	1	1	1	1	1
33	1	1	1	1	1	1	1	1	1	1	1	1	1	1	1	1	1	1	1	1
34	1	1	1	1	1	1	1	1	1	1	1	1	1	1	1	1	1	1	1	1
35	1	1	1	0	1	0	1	1	1	1	1	1	1	1	1	1	1	1	1	1
36	1	1	1	0	1	0	1	1	0	0	0	0	0	0	1	1	1	1	1	1
37	1	1	1	0	1	0	1	1	1	1	1	1	1	1	1	1	1	1	1	1
38	1	1	1	0	1	0	1	1	1	1	1	1	1	1	1	1	1	1	1	1
39	1	1	1	0	1	0	1	1	1	1	1	1	1	1	1	1	1	1	1	1
40	1	1	1	0	1	0	1	1	0	0	0	0	0	0	1	1	1	1	1	1
41	1	1	1	0	1	0	1	1	1	1	1	1	1	1	1	1	1	1	1	1
42	1	1	1	0	0	0	0	1	0	0	0	0	0	0	1	0	0	0	0	1
43	1	1	1	0	1	0	1	1	1	1	1	1	1	1	1	1	1	1	1	1
44	1	1	1	0	1	0	1	1	1	1	1	1	1	1	1	1	1	1	1	1
45	1	1	1	0	1	0	1	1	1	1	1	1	1	1	1	1	1	1	1	1
46	1	2	1	1	1	1	1	1	0	0	0	0	0	0	1	1	1	1	1	1
47	1	2	1	1	0	0	1	1	0	0	0	0	0	0	0	0	0	0	0	0
48	1	2	1	1	1	1	1	1	0	0	0	0	0	0	1	1	1	1	1	1
49	1	2	1	1	1	1	1	1	1	1	1	1	1	1	1	1	1	1	1	1
50	1	2	1	1	1	1	1	1	1	1	1	1	1	1	1	1	1	1	1	1
51	1	2	0	1	0	0	0	1	0	0	0	0	0	0	1	1	1	1	1	1
52	1	2	1	1	1	1	1	1	1	1	1	1	1	1	1	1	1	1	1	1
53	1	2	1	1	1	1	1	1	1	1	1	1	1	1	1	1	0	0	1	1
54	1	2	0	1	0	0	0	1	0	0	0	0	0	0	0	0	0	0	0	0
55	1	2	1	1	1	1	1	1	1	1	1	1	1	1	1	1	1	1	1	1
56	1	2	1	1	0	0	1	1	1	1	1	1	1	1	1	1	1	1	1	1
57	1	2	1	1	1	1	1	1	1	1	1	1	1	1	1	1	1	1	1	1
58	1	2	1	1	1	1	1	1	0	0	0	0	0	0	1	0	0	0	0	1
59	1	2	0	0	0	0	0	0	0	0	0	0	0	0	0	0	1	0	0	1
60	1	2	1	1	1	1	1	1	1	1	1	1	1	1	1	1	1	1	1	1
61	1	2	1	1	0	0	1	1	0	0	0	0	0	0	1	1	1	1	1	1
62	1	2	0	0	0	0	0	0	0	0	0	0	0	0	1	0	0	0	0	1
63	1	2	1	1	1	1	1	1	0	0	0	0	0	0	1	1	1	1	1	1
64	1	2	0	1	0	0	0	1	1	1	1	1	1	1	1	1	1	1	1	1
65	1	2	1	1	1	1	1	1	0	0	0	0	0	0	1	1	1	1	1	1
66	1	2	1	1	1	1	1	1	1	1	1	1	1	1	1	1	1	1	1	1
67	1	2	1	1	0	0	1	1	1	1	1	1	1	1	1	1	1	1	1	1
68	1	2	0	1	0	0	0	1	0	0	0	0	0	0	0	1	0	0	0	1
69	1	2	1	1	1	1	1	1	1	1	1	1	1	1	1	1	1	1	1	1
70	1	2	1	1	1	1	1	1	1	1	1	1	1	1	1	1	1	1	1	1
71	1	2	1	1	0	0	1	1	0	0	0	0	0	0	1	1	1	1	1	1
72	1	2	0	1	0	0	0	1	1	1	1	1	1	1	1	1	1	1	1	1
73	1	2	1	1	1	1	1	1	1	1	1	1	1	1	1	1	1	1	1	1
74	1	2	1	1	1	1	1	1	1	1	1	1	1	1	1	0	1	0	1	1
75	1	2	1	1	0	0	1	1	0	0	0	0	0	0	0	0	0	0	0	0
76	1	2	1	1	1	1	1	1	0	0	0	0	0	0	1	0	1	0	1	1
77	1	2	1	1	1	1	1	1	1	1	1	1	1	1	1	1	1	1	1	1
78	1	2	1	1	1	1	1	1	1	1	1	1	1	1	1	1	1	1	1	1
79	1	2	1	1	1	1	1	1	1	1	1	1	1	1	1	1	1	1	1	1
80	1	2	1	1	1	1	1	1	1	1	1	1	1	1	0	1	0	0	0	1
81	1	2	1	1	1	1	1	1	1	1	1	1	1	1	1	1	1	1	1	1
82	1	2	1	1	1	1	1	1	1	1	1	1	1	1	1	1	1	1	1	1
83	1	2	0	1	0	0	0	1	0	0	0	0	0	0	0	0	0	0	0	0
84	1	2	1	1	1	1	1	1	0	0	0	0	0	0	1	1	1	1	1	1
85	1	2	1	1	1	1	1	1	0	0	0	0	0	0	0	0	0	0	0	0
86	1	2	1	1	1	1	1	1	1	1	1	1	1	1	1	1	1	1	1	1
87	1	2	1	1	1	1	1	1	1	1	1	1	1	1	1	1	1	1	1	1
88	1	2	1	1	1	1	1	1	1	1	1	1	1	1	1	1	1	1	1	1
89	1	2	1	1	1	1	1	1	1	1	1	1	1	1	1	1	1	1	1	1
90	1	2	1	1	1	1	1	1	1	1	1	1	1	1	1	1	1	1	1	1
91	1	2	1	1	0	0	1	1	0	0	0	0	0	0	1	0	1	0	1	1
92	1	2	1	1	1	1	1	1	1	1	1	1	1	1	1	1	0	0	1	1
93	1	2	1	1	1	1	1	1	1	1	1	1	1	1	1	1	1	1	1	1
94	1	2	1	1	1	1	1	1	1	1	1	1	1	1	1	1	1	1	1	1
95	1	2	1	1	0	0	1	1	0	0	0	0	0	0	1	0	1	0	1	1
96	1	2	1	1	1	1	1	1	1	1	1	1	1	1	1	1	1	1	1	1
97	1	2	1	1	1	1	1	1	1	1	1	1	1	1	1	1	1	1	1	1
98	1	2	1	1	1	1	1	1	0	0	0	0	0	0	1	1	1	1	1	1
99	1	2	1	1	1	1	1	1	1	1	1	1	1	1	0	0	0	0	0	0
100	1	2	1	1	1	1	1	1	0	0	0	0	0	0	1	0	1	0	1	1
101	1	2	1	1	1	1	1	1	0	0	0	0	0	0	0	1	1	0	1	1
102	1	2	1	1	1	1	1	1	0	0	0	0	0	0	0	0	0	0	0	0
103	1	2	1	1	1	1	1	1	0	0	0	0	0	0	1	0	0	0	0	1
104	1	2	0	1	0	0	0	1	0	0	0	0	0	0	0	1	0	0	0	1
105	1	2	0	0	1	0	0	1	1	1	1	1	1	1	0	0	0	0	0	0
106	1	2	1	1	1	1	1	1	0	0	0	0	0	0	1	1	1	1	1	1
107	1	2	1	1	1	1	1	1	0	0	0	0	0	0	1	1	1	1	1	1
108	1	2	1	1	1	1	1	1	0	0	0	0	0	0	1	1	1	1	1	1
109	1	2	1	1	1	1	1	1	1	1	1	1	1	1	0	1	1	0	1	1
110	1	2	1	1	1	1	1	1	1	1	1	1	1	1	1	1	1	1	1	1
111	1	2	1	1	1	1	1	1	1	1	1	1	1	1	1	1	1	1	1	1
112	1	2	1	1	1	1	1	1	1	1	1	1	1	1	1	1	1	1	1	1
113	1	2	1	1	1	1	1	1	0	0	0	0	0	0	0	0	0	0	0	0
114	1	2	1	1	1	1	1	1	1	1	1	1	1	1	1	1	1	1	1	1
115	1	2	1	1	1	1	1	1	0	0	0	0	0	0	1	1	1	1	1	1
116	1	2	1	1	1	1	1	1	0	0	0	0	0	0	1	1	0	0	1	1
117	1	2	1	1	1	1	1	1	1	1	1	1	1	1	1	1	1	1	1	1
118	1	2	1	1	1	1	1	1	1	1	1	1	1	1	1	1	1	1	1	1
119	1	2	1	1	1	1	1	1	0	0	0	0	0	0	1	1	1	1	1	1
120	1	2	1	1	1	1	1	1	1	1	1	1	1	1	1	1	0	0	1	1
121	1	2	1	1	1	1	1	1	0	0	0	0	0	0	0	1	1	0	1	1
122	1	2	1	1	1	1	1	1	1	1	1	1	1	1	0	0	1	0	0	1
123	1	2	1	1	1	1	1	1	1	1	1	1	1	1	1	1	1	1	1	1
124	1	2	1	1	0	0	1	1	0	0	0	0	0	0	1	0	1	0	1	1
125	1	2	1	1	1	1	1	1	0	0	0	0	0	0	0	0	0	0	0	0
126	1	2	1	1	1	1	1	1	1	1	1	1	1	1	1	1	1	1	1	1
127	1	2	1	1	1	1	1	1	1	1	1	1	1	1	1	1	1	1	1	1
128	1	2	1	1	1	1	1	1	0	0	0	0	0	0	1	1	1	1	1	1
129	1	2	1	1	1	1	1	1	1	1	1	1	1	1	1	1	1	1	1	1
130	1	2	1	1	1	1	1	1	1	1	1	1	1	1	0	0	1	0	0	1
131	1	2	1	1	1	1	1	1	1	1	1	1	1	1	1	1	1	1	1	1
132	1	2	1	1	1	1	1	1	0	0	0	0	0	0	0	0	0	0	0	0
133	1	2	1	1	1	1	1	1	1	1	1	1	1	1	1	1	1	1	1	1
134	1	2	1	1	1	1	1	1	1	1	1	1	1	1	1	1	1	1	1	1
135	1	2	1	1	1	1	1	1	0	0	0	0	0	0	1	1	1	1	1	1
136	1	2	1	1	1	1	1	1	1	1	1	1	1	1	0	0	0	0	0	0
137	1	2	1	1	1	1	1	1	0	0	0	0	0	0	1	1	1	1	1	1
138	1	2	1	1	1	1	1	1	1	1	1	1	1	1	1	1	1	1	1	1
139	1	2	1	1	1	1	1	1	1	1	1	1	1	1	0	1	0	0	0	1
140	1	2	1	1	1	1	1	1	1	1	1	1	1	1	1	1	0	0	1	1
141	1	2	1	1	1	1	1	1	1	1	1	1	1	1	1	1	1	1	1	1
142	1	2	1	1	1	1	1	1	0	0	0	0	0	0	1	1	0	0	1	1
143	1	2	1	1	1	1	1	1	1	1	1	1	1	1	0	1	0	0	0	1
144	1	2	1	1	1	1	1	1	1	1	1	1	1	1	1	1	1	1	1	1
145	1	2	1	1	1	1	1	1	1	1	1	1	1	1	1	1	1	1	1	1
146	1	2	1	1	1	1	1	1	1	1	1	1	1	1	0	0	0	0	0	0
147	1	2	1	1	1	1	1	1	1	1	1	1	1	1	1	1	1	1	1	1
148	1	2	1	1	1	1	1	1	1	1	1	1	1	1	1	1	1	1	1	1
149	2	2	1	0	0	0	0	1	1	1	1	1	1	1	0	1	1	0	1	1
150	2	2	1	0	0	0	0	1	1	1	1	1	1	1	0	1	1	0	1	1
151	2	2	0	0	0	0	0	0	1	1	1	1	1	1	0	0	0	0	0	0
152	2	2	1	0	0	0	0	1	0	0	1	0	0	1	0	1	1	0	1	1
153	2	2	1	1	1	1	1	1	1	0	1	0	1	1	0	1	1	0	1	1
154	2	2	0	1	1	0	1	1	0	0	0	0	0	0	1	1	1	1	1	1
155	2	2	1	0	0	0	0	1	0	0	0	0	0	0	0	1	1	0	1	1
156	2	2	1	0	0	0	0	1	0	1	0	0	0	1	0	1	1	0	1	1
157	2	2	0	0	1	0	0	1	1	0	1	0	1	1	0	0	0	0	0	0
158	2	2	1	1	1	1	1	1	1	0	1	0	1	1	0	1	1	0	1	1
159	2	2	1	0	1	0	1	1	0	0	0	0	0	0	0	1	1	0	1	1
160	2	2	0	0	0	0	0	0	0	0	1	0	0	1	1	0	0	0	0	1
161	2	2	1	1	1	1	1	1	1	1	1	1	1	1	0	1	1	0	1	1
162	2	2	1	1	0	0	1	1	1	0	1	0	1	1	1	1	1	1	1	1
163	2	1	0	0	0	0	0	0	1	1	1	1	1	1	0	0	0	0	0	0
164	2	1	1	0	0	0	0	1	0	0	1	0	0	1	0	1	1	0	1	1
165	2	1	1	1	1	1	1	1	1	0	1	0	1	1	0	1	1	0	1	1
166	2	1	0	1	1	0	1	1	0	0	0	0	0	0	1	1	1	1	1	1
167	2	1	1	0	0	0	0	1	0	0	0	0	0	0	0	1	1	0	1	1
168	2	1	1	0	0	0	0	1	0	1	0	0	0	1	0	1	1	0	1	1
169	2	1	0	0	1	0	0	1	1	0	1	0	1	1	0	0	0	0	0	0
170	2	1	1	1	1	1	1	1	1	0	1	0	1	1	0	1	1	0	1	1
171	2	1	1	0	1	0	1	1	0	0	0	0	0	0	0	1	1	0	1	1
172	2	1	0	0	0	0	0	0	0	0	1	0	0	1	1	0	0	0	0	1
